# Supplementary material for: Using TRIS-Buffered Plasma-Activated Water to Reduce Pathogenic Microorganisms on Poultry Carcasses with Evaluation of Physicochemical and Sensory Parameters
Source: Foods. 2023 Mar 6;12(5):1113. doi: 10.3390/foods12051113 (PMC10000659; doi:10.3390/foods12051113)
Supplement: Supplementary file 1 [file foods-12-01113-s001.zip]

Archive with 1 entries (1 files):
- foods-2234060-supplementary.pdf
